# Supplementary material for: Does exercise influence burn-induced inflammation: A cross-over randomised controlled feasibility trial
Source: PLoS One. 2022 Apr 1;17(4):e0266400. doi: 10.1371/journal.pone.0266400 (PMC8974991; doi:10.1371/journal.pone.0266400)
Supplement: S1 Dataset — (CSV) [file pone.0266400.s002.csv]

record_id	redcap_event_name	redcap_repeat_instrument	redcap_repeat_instance	redcap_survey_identifier	demographics_timestamp	age	dob	location_of_burn___1	location_of_burn___2	location_of_burn___3	location_of_burn___4	tbsa	doi	burn_agent	gender	group	training_location	burn_depth	demographics_complete	randomisation_timestamp	post_burn	group_1	randomisation_complete	complete_withdrew_timestamp	withdrew	complete_withdrew_complete	storage_location_timestamp	storage_location	llfi_complete	quickdash_outcome_measure_timestamp	qdate	qd_1	qd_2	qd_3	qd_4	qd_5	qd_6	qd_7	qd_8	qd_9	qd_10	qd_11	qd_scorring	qdw_nwrk	qdw_job	work_scoring	qdw_1	qdw_2	qdw_3
1	initial_arm_1																				1	2	2						0		30/09/2020	1	1	3	4	1	1	1	1	1	1	1	11.36363636	2
1	midway_arm_1																												0		22/10/2020	2	3	1	2	1	1	3	2	2	1	1	18.18181818	2
1	final_arm_1																												0		19/11/2020	2	1	1	3	1	1	1	1	1	1	1	6.818181818	2
1	initial_2_arm_1																												0		17/12/2020	2	2	1	2	1	1	1	1	1	1	1	6.818181818	2
1	midway_2_arm_1																												0		6/01/2021	1	1	1	1	1	1	1	1	1	1	1	0	2
1	final_2_arm_1																												0		27/01/2021	1	1	1	1	1	1	1	1	1	1	1	0	2
1	demographics_arm_1					42	21/11/1978	1	1	0	1	13	24/02/2018	sunburn	female	1	1	1	2
1	withdrew_arm_1																								0	2
1	training_arm_1		1
1	training_arm_1		2
2	initial_arm_1																				1	1	2						0		5/10/2020	3		2	1	1	2	1	2	2	1	1		1	Physiotherapist	100	1	2	1
2	midway_arm_1																												0		5/11/2020	2	2	1	1	1	1	1	1	1	1	1	4.545454545	1	Physiotherapist	100	1	2	1
2	final_arm_1																												0		27/11/2020	2	2	1	1	1	1	1	1	1	1	1	4.545454545	1	Physiotherapist	75	1	1	1
2	initial_2_arm_1																												0		6/01/2021	3	1	2	1	1	1	1	1	2	1	1	9.090909091	1	Physiotherapist	75	1	1	1
2	midway_2_arm_1																												0		10/02/2021	1	1	1	1	1	1	1	1	1	1	1	0	1	Physiotherapist	75	1	1	1
2	final_2_arm_1																												0		3/03/2021	1	1	1	1	1	1	1	1	1	1	1	0	1	Physiotherapist	75	1	1	1
2	demographics_arm_1					27	12/11/1993	0	1	1	0	16	21/08/2017	sunburn	female	2	1	1	2
2	withdrew_arm_1																								0	2
3	initial_arm_1																				1	2	2						0		12/10/2020	2	1	1	1	1	1	1	1					1	Sales Manager	75	1	1	1
3	midway_arm_1																												0
3	final_arm_1																												0		26/11/2020	1	1	1	1	1	1	1	1	1	1	1	0	1	Sales Manager	75	1	1	1
3	initial_2_arm_1																												0		29/12/2020	1	1	1	1	1	1	1	1	1	1	1	0	1	Sales Manager	75	1	1	1
3	final_2_arm_1																												0		16/02/2021	1	1	1	1	1	1	1	1	1	1	1	0	1	Office Worker	75	1	1	1
3	demographics_arm_1					27	13/01/1994	0	1	1	0	10	15/09/2017	friction	female	1	1	1	2
3	withdrew_arm_1																								0	2
5	initial_arm_1																				2	1	2						0		13/10/2020	3	1	1	2	2	1	1	1	1	3	1	13.63636364	1	Office Worker	75	1	1	1
5	midway_arm_1																												0		5/11/2020	2	1	1	2	2	2	1	2	2	1	1	13.63636364	1	Office Worker	125	2	1	2
5	final_arm_1																												0		1/12/2020	3	2	1	2	2	1	1	2	2	2	1	18.18181818	1	Office Worker	100	2	1	1
5	initial_2_arm_1																												0		13/01/2020	2	1	1	2	2	1	1	1	2	1	1	9.090909091	2
5	midway_2_arm_1																												0		22/02/2021	1	1	1	2	2	1	1	1	1	1	1	4.545454545	1	Office Worker	75	1	1	1
5	final_2_arm_1																												0		2/03/2021	2	1	1	2	2	1	1	2	2	1	1	11.36363636	1	Office Worker	75	1	1	1
5	demographics_arm_1					41	16/06/1980	1	1	1	1	13	30/10/2015	flame	male	2	2	1	2
5	withdrew_arm_1																								0	2
7	initial_arm_1																				2	2	2						0		26/10/2020	2	1	1	1	1	1	1	1	1	1	1	2.272727273	1	Barista	75	1	1	1
7	midway_arm_1																												0		12/11/2020	1	1	1	1	1	1	1	1	1	1	1	0	1	Barista	75	1	1	1
7	final_arm_1																												0		8/12/2020	1	1	1	1	1	1	1	1	1	1	1	0	1	Barista	75	1	1	1
7	initial_2_arm_1																												0		15/01/2021	1	1	1	1	1	1	1	1	1	1	1	0	2
7	final_2_arm_1																												0		24/02/2021	1	1	1	1	1	1	1	1	1	1	1	0	1	Hospitality	75	1	1	1
7	demographics_arm_1					31	14/03/1990	0	1	0	0	10	19/01/2017	scald	female	1	3	1	2
7	withdrew_arm_1																								0	2
8	initial_arm_1																				2	1	2						0
8	midway_arm_1																												0		19/11/2020	1	1	1	1	1	1	1	1	1	1	1	0	2
8	final_arm_1																												0		23/12/2020	1	1	1	1	1	1	1	1	1	1	1	0	1	Disability Support	75	1	1	1
8	initial_2_arm_1																												0		26/01/2021	1	1	1	1	1	1	1	1	1	1	1	0	1	Disability Support	75	1	1	1
8	final_2_arm_1																												0		6/04/2021	1	1	1	1	1	1	1	1	1	1	1	0	1	Support Worker	75	1	1	1
8	demographics_arm_1					28	5/08/1992	1	1	1	0	20	3/09/2017	scald	female	2	2	1	2
8	withdrew_arm_1																								0	2
9	initial_arm_1																				1	2	2						0		10/11/2020	2	1	1	1	1	1	1	1	1	1	1	2.272727273	1	Retail Worker	75	1	1	1
9	midway_arm_1																												0		15/12/2020	2	1	1	1	1	1	1	1	1	1	1	2.272727273	1	Retail Worker	75	1	1	1
9	final_arm_1																												0		23/12/2020	2	2	1	1	1	1	1	1	1	1	1	4.545454545	1	Customer Service	75	1	1	1
9	initial_2_arm_1																												0		20/01/2021	2	1	1	1	1	1	1	1	1	1	1	2.272727273	1	Customer Service	75	1	1	1
9	midway_2_arm_1																												0		17/02/2021	2	1	1	1	1	1	1	1	1	1	1	2.272727273	1	Customer Service	75	1	1	1
9	final_2_arm_1																												0		10/03/2021	1	1	1	1	1	1	1	1	1	1	1	0	1	Caltex Store Member	75	1	1	1
9	demographics_arm_1					24	25/12/1996	1	1	1	0	8	19/12/2017	sunburn	female	1	1	1	2
9	withdrew_arm_1																								0	2
10	initial_arm_1																				1	1	2						0		24/11/2020	1	1	1	1	1	1	1	1	1	1	1	0	1	Warehouse Manager	75	1	1	1
10	midway_arm_1																												0		7/12/2020	1	1	1	1	1	1	1	1	1	2	1	2.272727273	1	Warehouse Manager	75	1	1	1
10	final_arm_1																												0		21/12/2020	1	1	1	1	1	1	1	1	1	1	1	0	1	Logistics	75	1	1	1
10	initial_2_arm_1																												0		5/01/2021	1	1	1	1	1	1	1	1	1	1	1	0	1	Logistics	75	1	1	1
10	midway_2_arm_1																												0		8/02/2021	1	1	1	1	1	1	1	1	1	1	1	0	1	Logistics	75	1	1	1
10	final_2_arm_1																												0		24/02/2021	1	1	1	1	1	1	1	1	1	1	1	0	1	Logistics	75	1	1	1
10	demographics_arm_1					65	23/04/1956	1	1	0	1	7	30/01/2018	flash	male	2	2	1	2
10	withdrew_arm_1																								0	2
11	initial_arm_1																				3	2	2						0		3/12/2020	2	2	2	2	1	2	2	1	2	1	1	15.90909091	2
11	midway_arm_1																												0		24/12/2020	3	3	2	2	1	2	1	2	1	1	1	18.18181818	2
11	final_arm_1																												0		25/01/2021	2	3	1	1	1	2	2	2	1	2	1	15.90909091	1	Traffic Control	75	1	1	1
11	initial_2_arm_1																												0		26/02/2021	1	1	1	1	1	1	1	1	1	1	1	0	1	Traffic Control	75	1	1	1
11	final_2_arm_1																												0		9/04/2021	1	1	1	1	1	1	1	1	1	1	1	0	1	Traffic Control	75	1	1	1
11	demographics_arm_1					64	27/04/1957	0	1	0	0	2	11/02/2014	flame	male	1	1	3	2
11	withdrew_arm_1																								0	2
12	initial_arm_1																				3	2	2						0		16/12/2020	1	1	1	1	1	1	1	1	1	2	1	2.272727273	1	Photographer	75	1	1	1
12	midway_arm_1																												0		8/01/2021	2	1	1	1	1	1	1	1	2	2	1	6.818181818	1	Photographer	75	1	1	1
12	final_arm_1																												0		9/02/2021	1	1	1	1	1	1	1	1	1	1	1	0	1	Photographer	75	1	1	1
12	initial_2_arm_1																												0		9/03/2021	1	1	1	1	1	1	1	1	2	3	1	6.818181818	1	Photographer	75	1	1	1
12	midway_2_arm_1																												0		30/03/2021	1	1	1	1	1	1	1	1	1	1	1	0	1	Photographer	75	1	1	1
12	final_2_arm_1																												0		23/04/2021	1	1	1	1	1	1	2	1	2	2	1	6.818181818	1	Photographer	75	1	1	1
12	demographics_arm_1					35	11/09/1985	1	0	1	0	7	8/04/2011	scaldsteam	female	1	1	1	2
12	withdrew_arm_1																								0	2
13	initial_arm_1																						0						0		12/01/2021	1	1	1	1	1	1	1	1	1	1	1	0	1	Plumber	75	1	1	1
13	midway_arm_1																												0		17/02/2021	1	1	1	1	1	1	1	1	1	1	1	0	1	Plumber	75	1	1	1
13	final_arm_1																												0		12/03/2021	1	1	1	1	1	1	1	1	1	1	1	0	1	Plumber	75	1	1	1
13	demographics_arm_1					31	2/08/2012	1	0	0	1	12	16/08/2012	flame	male	2	2	1	2
13	withdrew_arm_1																								1	2
14	initial_arm_1																						0						0		13/01/2021	1	1	1	1	1	1	1	1	1	1	1	0	1	truck driver	75	1	1	1
14	final_arm_1																												0		25/02/2021	1	1	1	1	1	1	1	1	1	1	1	0	1	Truck Driver	75	1	1	1
14	demographics_arm_1					59	27/10/1961	1	0	1	1	19	10/03/2013	scald	male	2		1	2
14	withdrew_arm_1																								1	2
15	initial_arm_1																						0						0		20/01/2021	4	5	4	4	2	4	3	3	2	2	2	54.54545455	2
15	midway_arm_1																												0
15	final_arm_1																												0		3/03/2021	5	5	5	4	3	4	3	4	2	2	3	65.90909091	2
15	demographics_arm_1					41	30/04/1980	1	1	1	0	16	14/10/2017	scald	fem	2		3	2
15	withdrew_arm_1																								1	2
17	initial_arm_1																						0						0		18/02/2021	1	1	1	1	1	1	1	1	1	1	1	0	2
17	midway_arm_1																												0		16/03/2021	1	1	1	1	1	1	1	1	1	1	1	0	2
17	final_arm_1																												0		8/04/2021	2	1	1	1	1	1	1	1	1	1	1	2.272727273	2
17	initial_2_arm_1																												0		11/05/2021	2	1	1	1	1	1	1	1	1	1	1	2.272727273	2
17	midway_2_arm_1																												0		1/06/2021	1	1	1	1	1	1	1	1	1	1	1	0	2
17	final_2_arm_1																												0		8/07/2021	1	1	1	1	1	1	1	1	1	1	1	0	2
17	demographics_arm_1					63	18/03/1958	0	1	0	0	6	1/10/2019	scald	female	1	1	3	2
17	withdrew_arm_1																								0	2
18	initial_arm_1																						0						0		24/02/2021	1	1	1	1	1	1	1	1	1	1	1	0	2
18	midway_arm_1																												0		18/03/2021	1	1	1	1	1	1	1	1	1	1	1	0	1	Bookkeeper	75	1	1	1
18	final_arm_1																												0		6/04/2021	1	1	1	1	1	1	1	1	1	1	1	0	1	Bookkeeper	75	1	1	1
18	initial_2_arm_1																												0
18	midway_2_arm_1																												0		3/06/2021	1	1	1	1	1	1	1	1	1	1	1	0	1	book keeper	75	1	1	1
18	final_2_arm_1																												0		25/06/2021	1	1	1	1	1	1	1	1	1	1	1	0	1	Bookkeeper	75	1	1	1
18	demographics_arm_1					46	29/12/1975	0	1	1	0	5	4/11/2019	scald	female	2	2	1	2
18	withdrew_arm_1																								0	2
19	initial_arm_1																						0						0		11/03/2021	3	1	2	1	2	3	1	1	2	2	2	20.45454545	1	Deputy Principal	75	1	1	1
19	midway_arm_1																												0		6/04/2021	4	2	1	1	1	2	1	2	2	2	1	18.18181818	2
19	final_arm_1																												0		22/04/2021	3	2	1	1	2	2	1	1	1	2	1	13.63636364	1	Deputy Principal	75	1	1	1
19	initial_2_arm_1																												0		28/05/2021	3	2	2	1	2	3	1	1	2	2	1	20.45454545	1	Deputy Principal	75	1	1	1
19	midway_2_arm_1																												0		25/06/2021	2	1	2	1	1	2	1	1	2	1	1	9.090909091	1	Deputy Principal	75	1	1	1
19	final_2_arm_1																												0		16/07/2021	2	1	2	1	2	2	1	1	1	1	1	9.090909091	1	Deputy Principal	75	1	1	1
19	demographics_arm_1					53	11/05/1968	1	0	1	0	12	1/04/2018	flame	female	2	1	1	2
19	withdrew_arm_1																								0	2
20	initial_arm_1																						0						0		24/03/2021	1	1	1	1	1	1	1	1	1	1	1	0	1	Nurse	75	1	1	1
20	midway_arm_1																												0		13/04/2021	1	1	1	1	1	1	1	1	1	1	1	0	2
20	final_arm_1																												0		6/05/2021	1	1	1	1	1	1	1	1	1	1	1	0	2
20	initial_2_arm_1																												0		2/06/2021	1	1	1	1	1	1	1	1	1	1	1	0	1	Nurse	75	1	1	1
20	midway_2_arm_1																												0		23/06/2021	1	1	1	1	1	1	1	1	1	1	1	0	1	nurse	75	1	1	1
20	final_2_arm_1																												0		22/07/2021	1	1	1	1	1	1	1	1	1	1	1	0	1	Nurse	75	1	1	1
20	demographics_arm_1					23	7/02/1998	1	1	0	0	9	5/11/2018	chemical	female	2	2	1	2
20	withdrew_arm_1																								0	2
21	initial_arm_1																						0						0		24/03/2021	1	1	1	1	1	1	1	1	1	1	1	0	1	Surveyor	75	1	1	1
21	midway_arm_1																												0		21/04/2021	1	1	1	1	1	1	1	1	1	1	1	0	1	Surveyor	75	1	1	1
21	final_arm_1																												0		19/05/2021	1	1	1	1	1	2	1	1	1	2	1	4.545454545	1	Surveyor	100	1	1	1
21	initial_2_arm_1																												0		23/06/2021	1	1	1	1	1	1	1	1	1	1	1	0	1	Surveyor	75	1	1	1
21	midway_2_arm_1																												0		14/07/2021	1	1	1	1	1	1	1	1	1	1	1	0	1	surveyor	75	1	1	1
21	final_2_arm_1																												0		4/08/2021	1	1	1	1	1	1	1	1	1	1	1	0	1	Surveyor	75	1	1	1
21	demographics_arm_1					64	28/11/1956	0	1	0	0	6	18/02/2019	flame	male	1	1	1	2
21	withdrew_arm_1																								0	2
22	initial_arm_1																						0						0
22	demographics_arm_1					61	20/09/1959	1	0	1	1	13	12/07/2017	scald	male	1	1	1	2
22	withdrew_arm_1																								1	2
23	initial_arm_1																						0						0
23	demographics_arm_1					64	28/11/1956	0	1	0	0	6	18/02/2019	flame	male	2	1	1	2
23	withdrew_arm_1																								1	2
24	initial_arm_1																						0						0
24	demographics_arm_1					39	26/09/1981	1	0	1	0	6	26/09/1981	flame	male	1	1	1	2
24	withdrew_arm_1																								1	2
[truncated: 208 more columns]
